# Supplementary material for: Distinct senescence mechanisms restrain progression of dysplastic nevi
Source: PNAS Nexus. 2024 Feb 15;3(2):pgae041. doi: 10.1093/pnasnexus/pgae041 (PMC10873501; doi:10.1093/pnasnexus/pgae041)
Supplement: pgae041_Supplementary_Data [file pgae041_supplementary_data.zip]

Archive with 5 entries (5 files):
- PNASNEXUS-PNASNEXUS-2023-00943R-s01.txt
- PNASNEXUS-PNASNEXUS-2023-00943R-s02.xlsx
- PNASNEXUS-PNASNEXUS-2023-00943R-s03.xlsx
- PNASNEXUS-PNASNEXUS-2023-00943R-s04.xlsx
- PNASNEXUS-PNASNEXUS-2023-00943R-s05.pdf
