# Supplementary material for: Distinct senescence mechanisms restrain progression of dysplastic nevi
Source: PNAS Nexus. 2024 Feb 15;3(2):pgae041. doi: 10.1093/pnasnexus/pgae041 (PMC10873501; doi:10.1093/pnasnexus/pgae041)
Supplement: pgae041_Supplementary_Data [file pgae041_supplementary_data.zip › PNASNEXUS-PNASNEXUS-2023-00943R-s01.txt]

ADAM7
ALK
APC
ARID1A
ARID1B
ARID2
ATM
BAP1
BRAF
CBL
CCND1
CDK4
CDKN2A
CDKN2B
CNOT9
CRTC1
CTNNB1
CYSLTR2
EIF1AX
EP300
ERBB2
EZH2
FAT1
FBXW7
FGFR3
GAB2
GNA11
GNAQ
HLA-A
HLA-B
HLA-C
HRAS
IDH1
IDH2
KIT
KRAS
MAP2K1
MAP2K2
MC1R
MDM2
MET
MITF
MYC
NF1
NF2
NFKBIE
NOTCH1
NOTCH2
NOTCH3
NRAS
NTRK1
NTRK2
NTRK3
PBRM1
PCDHB8
PIK3CA
PLCB4
PPP6C
PREX2
PRKAR1A
PRKCA
PTEN
PTPN11
RAC1
RAF1
RASA1
RASA2
RB1
RBM10
RET
ROS1
SDHD 
SF3B1
SMARCA4
SOX10
SPRED1
TERT 
TET2
TP53
YAP1
