# Supplementary material for: Distinct senescence mechanisms restrain progression of dysplastic nevi
Source: PNAS Nexus. 2024 Feb 15;3(2):pgae041. doi: 10.1093/pnasnexus/pgae041 (PMC10873501; doi:10.1093/pnasnexus/pgae041)
Supplement: pgae041_Supplementary_Data [file pgae041_supplementary_data.zip › PNASNEXUS-PNASNEXUS-2023-00943R-s03.xlsx]

## Sheet: Sheet1
Sample.ID	MAPK pathway.mutation	TERTpromoter status	BRAF status	BRAF.MAF	BRAF.COV	NRAS	NRAS.MAF	NRAS.COV	HRAS	HRAS.MAF	HRAS.COV	KRAS	KRAS.MAF	KRAS.COV	MAP2K1	MAP2K1.MAF	MAP2K1.COV	KIT	KIT.MAF	KIT.COV	CBL	CBL.MAF	CBL.COV	NF1	NF1.MAF	NF1.COV	RAC1	RAC1.MAF	RAC1.COV	NOTCH1	NOTCH1.MAF	NOTCH1.COV	NOTCH2	NOTCH2.MAF	NOTCH2.COV	NOTCH3	NOTCH3.MAF	NOTCH3.COV	TERT228	TERT228.MAF	TERT228.COV	TERT228.p.value..chance.that.a.clonal.TERT.promoter.mutation.is.actually.present.	TERT250	TERT250.MAF	TERT250.COV	TERT.250.p.value	TP53	TP53.MAF	TP53.COV
Sample_001	BRAF p.V600E	wildtype	p.V600E	0.11	350	wildtype	NA	NA	wildtype	NA	NA	wildtype	NA	NA	wildtype	NA	NA	wildtype	NA	NA	wildtype	NA	NA	wildtype	NA	NA	wildtype	NA	NA	wildtype	NA	NA	wildtype	NA	NA	wildtype	NA	NA	wildtype	0	47	0.00418148	wildtype	0	47	0.00418148	wildtype	NA	NA
Sample_003	BRAF p.K601E	wildtype	p.K601E	0.34	356	wildtype	NA	NA	wildtype	NA	NA	wildtype	NA	NA	wildtype	NA	NA	wildtype	NA	NA	wildtype	NA	NA	wildtype	NA	NA	wildtype	NA	NA	wildtype	NA	NA	wildtype	NA	NA	wildtype	NA	NA	wildtype	0	207	4.42e-38	wildtype	0	188	1.19e-34	wildtype	NA	NA
Sample_006	BRAF p.V600K	wildtype	p.V600K	0.16	678	wildtype	NA	NA	wildtype	NA	NA	wildtype	NA	NA	wildtype	NA	NA	wildtype	NA	NA	wildtype	NA	NA	wildtype	NA	NA	wildtype	NA	NA	wildtype	NA	NA	wildtype	NA	NA	wildtype	NA	NA	wildtype	0	258	2.91e-20	wildtype	0	224	1.09e-17	wildtype	NA	NA
Sample_007	BRAF p.V600E	wildtype	p.V600E	0.12	416	wildtype	NA	NA	wildtype	NA	NA	wildtype	NA	NA	wildtype	NA	NA	wildtype	NA	NA	wildtype	NA	NA	wildtype	NA	NA	wildtype	NA	NA	wildtype	NA	NA	wildtype	NA	NA	wildtype	NA	NA	wildtype	0	227	2.5e-13	wildtype	0	219	6.95e-13	wildtype	NA	NA
Sample_008	BRAF p.V600E	wildtype	p.V600E	0.08	197	wildtype	NA	NA	wildtype	NA	NA	wildtype	NA	NA	wildtype	NA	NA	wildtype	NA	NA	wildtype	NA	NA	wildtype	NA	NA	wildtype	NA	NA	wildtype	NA	NA	wildtype	NA	NA	wildtype	NA	NA	wildtype	0	119	2.5e-13	wildtype	0	113	8.09e-05	wildtype	NA	NA
Sample_009	BRAF p.V600E	wildtype	p.V600E	0.13	85	wildtype	NA	NA	wildtype	NA	NA	wildtype	NA	NA	wildtype	NA	NA	wildtype	NA	NA	wildtype	NA	NA	wildtype	NA	NA	wildtype	NA	NA	wildtype	NA	NA	wildtype	NA	NA	wildtype	NA	NA	wildtype	0	37	0.00578379	wildtype	0	30	0.0153312	wildtype	NA	NA
Sample_011	BRAF p.V600E	wildtype	p.V600E	0.12	1037	wildtype	NA	NA	wildtype	NA	NA	wildtype	NA	NA	wildtype	NA	NA	wildtype	NA	NA	wildtype	NA	NA	wildtype	NA	NA	wildtype	NA	NA	wildtype	NA	NA	wildtype	NA	NA	wildtype	NA	NA	wildtype	0	254	7.92e-15	wildtype	0	230	1.7e-13	wildtype	NA	NA
Sample_012	BRAF p.V600E	wildtype	p.V600E	0.13	502	wildtype	NA	NA	wildtype	NA	NA	wildtype	NA	NA	wildtype	NA	NA	wildtype	NA	NA	wildtype	NA	NA	wildtype	NA	NA	wildtype	NA	NA	wildtype	NA	NA	wildtype	NA	NA	wildtype	NA	NA	wildtype	0	192	2.44e-12	wildtype	0	177	1.97e-11	wildtype	NA	NA
Sample_013	BRAF p.V600E	wildtype	p.V600E	0.1	220	wildtype	NA	NA	wildtype	NA	NA	wildtype	NA	NA	wildtype	NA	NA	wildtype	NA	NA	wildtype	NA	NA	wildtype	NA	NA	wildtype	NA	NA	wildtype	NA	NA	wildtype	NA	NA	wildtype	NA	NA	wildtype	0	157	6.55e-08	wildtype	0	157	6.55e-08	wildtype	NA	NA
Sample_015	BRAF p.V600E	wildtype	p.V600E	0.14	91	wildtype	NA	NA	wildtype	NA	NA	wildtype	NA	NA	wildtype	NA	NA	wildtype	NA	NA	wildtype	NA	NA	wildtype	NA	NA	wildtype	NA	NA	wildtype	NA	NA	wildtype	NA	NA	wildtype	NA	NA	wildtype	0	49	0.000617197	wildtype	0	41	0.0020627	wildtype	NA	NA
Sample_016	BRAF p.V600E	wildtype	p.V600E	0.18	403	wildtype	NA	NA	wildtype	NA	NA	wildtype	NA	NA	wildtype	NA	NA	wildtype	NA	NA	wildtype	NA	NA	wildtype	NA	NA	wildtype	NA	NA	wildtype	NA	NA	wildtype	NA	NA	wildtype	NA	NA	wildtype	0	108	4.92e-10	wildtype	0	101	1.97e-09	wildtype	NA	NA
Sample_017	BRAF p.V600K	wildtype	p.V600K	0.09	308	wildtype	NA	NA	wildtype	NA	NA	wildtype	NA	NA	wildtype	NA	NA	wildtype	NA	NA	wildtype	NA	NA	wildtype	NA	NA	wildtype	NA	NA	wildtype	NA	NA	wildtype	NA	NA	wildtype	NA	NA	wildtype	0	243	1.11e-10	wildtype	0	246	8.4e-11	wildtype	NA	NA
Sample_018	KIT p.E414K	wildtype	wildtype	NA	NA	wildtype	NA	NA	wildtype	NA	NA	wildtype	NA	NA	wildtype	NA	NA	p.E414K	0.16	334	wildtype	NA	NA	wildtype	NA	NA	wildtype	NA	NA	wildtype	NA	NA	wildtype	NA	NA	wildtype	NA	NA	wildtype	0	80	8.76e-07	wildtype	0	73	2.97e-06	wildtype	NA	NA
Sample_019	NF1 p.W1831*p.G772fs	TERTp mutated	wildtype	NA	NA	wildtype	NA	NA	wildtype	NA	NA	wildtype	NA	NA	wildtype	NA	NA	wildtype	NA	NA	wildtype	NA	NA	p.W1831*p.G772fs	18%"9%	1222863	wildtype	NA	NA	wildtype	NA	NA	wildtype	NA	NA	p.Q390*	0.19	778	wildtype	0	204	NA	TERT250	0.2	207	NA	p.R248W	0.15	600
Sample_020	BRAF p.V600E	wildtype	p.V600E	0.12	343	wildtype	NA	NA	wildtype	NA	NA	wildtype	NA	NA	wildtype	NA	NA	wildtype	NA	NA	wildtype	NA	NA	wildtype	NA	NA	wildtype	NA	NA	wildtype	NA	NA	wildtype	NA	NA	wildtype	NA	NA	wildtype	0	95	5.32e-06	wildtype	0	95	5.32e-06	wildtype	NA	NA
Sample_021	BRAF p.V600E	wildtype	p.V600E	0.08	156	wildtype	NA	NA	wildtype	NA	NA	wildtype	NA	NA	wildtype	NA	NA	wildtype	NA	NA	wildtype	NA	NA	wildtype	NA	NA	wildtype	NA	NA	wildtype	NA	NA	wildtype	NA	NA	wildtype	NA	NA	wildtype	0	140	8.52e-06	wildtype	0	120	4.51e-05	wildtype	NA	NA
Sample_023	BRAF p.V600E	wildtype	p.V600E	0.2	215	wildtype	NA	NA	wildtype	NA	NA	wildtype	NA	NA	wildtype	NA	NA	wildtype	NA	NA	wildtype	NA	NA	wildtype	NA	NA	wildtype	NA	NA	wildtype	NA	NA	wildtype	NA	NA	wildtype	NA	NA	wildtype	0	168	5.24e-17	wildtype	0	154	1.19e-15	wildtype	NA	NA
Sample_024	BRAF p.V600E	wildtype	p.V600E	0.15	208	wildtype	NA	NA	wildtype	NA	NA	wildtype	NA	NA	wildtype	NA	NA	wildtype	NA	NA	wildtype	NA	NA	wildtype	NA	NA	wildtype	NA	NA	wildtype	NA	NA	wildtype	NA	NA	wildtype	NA	NA	wildtype	0	172	7.25e-13	wildtype	0	170	1e-12	wildtype	NA	NA
Sample_026	BRAF p.V600K	TERTp mutated	p.V600K	0.09	259	wildtype	NA	NA	wildtype	NA	NA	wildtype	NA	NA	wildtype	NA	NA	wildtype	NA	NA	wildtype	NA	NA	wildtype	NA	NA	wildtype	NA	NA	wildtype	NA	NA	wildtype	NA	NA	wildtype	NA	NA	wildtype	0	152	NA	TERT250	0.09	138	NA	wildtype	NA	NA
Sample_027	BRAF p.V600E	wildtype	p.V600E	0.28	110	wildtype	NA	NA	wildtype	NA	NA	wildtype	NA	NA	wildtype	NA	NA	wildtype	NA	NA	wildtype	NA	NA	wildtype	NA	NA	wildtype	NA	NA	wildtype	NA	NA	wildtype	NA	NA	wildtype	NA	NA	wildtype	0	39	2.73e-06	wildtype	0	38	3.79e-06	wildtype	NA	NA
Sample_028	KRAS p.R164Q	wildtype	wildtype	NA	NA	wildtype	NA	NA	wildtype	NA	NA	p.R164Q	0.17	12	wildtype	NA	NA	wildtype	NA	NA	wildtype	NA	NA	wildtype	NA	NA	wildtype	NA	NA	wildtype	NA	NA	wildtype	NA	NA	wildtype	NA	NA	wildtype	0	41	0.000481063	wildtype	0	39	0.000698306	wildtype	NA	NA
Sample_029	BRAF p.K601N	wildtype	p.K601N	0.15	249	wildtype	NA	NA	wildtype	NA	NA	wildtype	NA	NA	wildtype	NA	NA	wildtype	NA	NA	wildtype	NA	NA	wildtype	NA	NA	wildtype	NA	NA	wildtype	NA	NA	wildtype	NA	NA	wildtype	NA	NA	wildtype	0	163	3.13e-12	wildtype	0	158	7.05e-12	wildtype	NA	NA
Sample_030	NF1 p.Q912*	TERTp mutated	wildtype	NA	NA	wildtype	NA	NA	wildtype	NA	NA	wildtype	NA	NA	wildtype	NA	NA	wildtype	NA	NA	wildtype	NA	NA	p.Q912*	0.08	165	wildtype	NA	NA	wildtype	NA	NA	wildtype	NA	NA	wildtype	NA	NA	TERT228 manual	7	68	0.824922	unknown	0	61	0.887756	wildtype	NA	NA
Sample_031	NRAS p.Q61R	wildtype	wildtype	NA	NA	p.Q61R	0.17	304	wildtype	NA	NA	wildtype	NA	NA	wildtype	NA	NA	wildtype	NA	NA	wildtype	NA	NA	wildtype	NA	NA	wildtype	NA	NA	wildtype	NA	NA	wildtype	NA	NA	wildtype	NA	NA	wildtype	0	173	1e-14	wildtype	0	159	1.36e-13	wildtype	NA	NA
Sample_032	BRAF p.V600E	wildtype	p.V600E	0.12	113	wildtype	NA	NA	wildtype	NA	NA	wildtype	NA	NA	wildtype	NA	NA	wildtype	NA	NA	wildtype	NA	NA	wildtype	NA	NA	wildtype	NA	NA	wildtype	NA	NA	wildtype	NA	NA	wildtype	NA	NA	wildtype	0	46	0.00279385	wildtype	0	36	0.0100317	wildtype	NA	NA
Sample_033	NRAS p.Q61K	wildtype	wildtype	NA	NA	p.Q61K	0.12	200	wildtype	NA	NA	wildtype	NA	NA	wildtype	NA	NA	wildtype	NA	NA	wildtype	NA	NA	wildtype	NA	NA	wildtype	NA	NA	wildtype	NA	NA	wildtype	NA	NA	wildtype	NA	NA	wildtype	0	125	1.15e-07	wildtype	0	129	6.89e-08	wildtype	NA	NA
Sample_034	BRAF p.V600E	wildtype	p.V600E	0.08	270	wildtype	NA	NA	wildtype	NA	NA	wildtype	NA	NA	wildtype	NA	NA	wildtype	NA	NA	wildtype	NA	NA	wildtype	NA	NA	wildtype	NA	NA	wildtype	NA	NA	wildtype	NA	NA	wildtype	NA	NA	wildtype	0	119	4.91e-05	wildtype	0	119	4.91e-05	wildtype	NA	NA
Sample_035	BRAF p.V600E	wildtype	p.V600E	0.08	353	wildtype	NA	NA	wildtype	NA	NA	wildtype	NA	NA	wildtype	NA	NA	wildtype	NA	NA	wildtype	NA	NA	wildtype	NA	NA	wildtype	NA	NA	wildtype	NA	NA	wildtype	NA	NA	wildtype	NA	NA	wildtype	0	116	6.3e-05	wildtype	0	102	0.000202469	wildtype	NA	NA
Sample_036	BRAF p.V600E	wildtype	p.V600E	0.09	225	wildtype	NA	NA	wildtype	NA	NA	wildtype	NA	NA	wildtype	NA	NA	wildtype	NA	NA	wildtype	NA	NA	wildtype	NA	NA	wildtype	NA	NA	wildtype	NA	NA	wildtype	NA	NA	wildtype	NA	NA	wildtype	0	135	2.96e-06	wildtype	0	124	8.34e-06	wildtype	NA	NA
Sample_037	NRAS p.Q61R	wildtype	wildtype	NA	NA	p.Q61R	0.25	118	wildtype	NA	NA	wildtype	NA	NA	wildtype	NA	NA	wildtype	NA	NA	wildtype	NA	NA	wildtype	NA	NA	wildtype	NA	NA	wildtype	NA	NA	wildtype	NA	NA	wildtype	NA	NA	wildtype	0	42	5.66e-06	wildtype	0	41	7.54e-06	wildtype	NA	NA
Sample_038	BRAF p.V600E	wildtype	p.V600E	0.18	369	wildtype	NA	NA	wildtype	NA	NA	wildtype	NA	NA	wildtype	NA	NA	wildtype	NA	NA	wildtype	NA	NA	wildtype	NA	NA	wildtype	NA	NA	wildtype	NA	NA	wildtype	NA	NA	wildtype	NA	NA	wildtype	0	36	0.000789403	wildtype	0	33	0.00143172	wildtype	NA	NA
Sample_039	BRAF p.V600E	wildtype	p.V600E	0.15	272	wildtype	NA	NA	wildtype	NA	NA	wildtype	NA	NA	wildtype	NA	NA	wildtype	NA	NA	wildtype	NA	NA	wildtype	NA	NA	wildtype	NA	NA	wildtype	NA	NA	wildtype	NA	NA	wildtype	NA	NA	wildtype	0	153	1.59e-11	wildtype	0	139	1.55e-10	wildtype	NA	NA
Sample_040	BRAF p.V600E	wildtype	p.V600E	0.08	260	wildtype	NA	NA	wildtype	NA	NA	wildtype	NA	NA	wildtype	NA	NA	wildtype	NA	NA	wildtype	NA	NA	wildtype	NA	NA	wildtype	NA	NA	wildtype	NA	NA	wildtype	NA	NA	wildtype	NA	NA	wildtype	0	102	0.000202469	wildtype	0	106	0.000145047	wildtype	NA	NA
Sample_041	WT with TERTp mutation	TERTp mutated	wildtype	NA	NA	wildtype	NA	NA	wildtype	NA	NA	wildtype	NA	NA	wildtype	NA	NA	wildtype	NA	NA	wildtype	NA	NA	wildtype	NA	NA	wildtype	NA	NA	wildtype	NA	NA	wildtype	NA	NA	wildtype	NA	NA	wildtype	0	48	2.6e-05	TERT250	0.11	44	4.75e-05	wildtype	NA	NA
Sample_042	NRAS p.Q61K	wildtype	wildtype	NA	NA	p.Q61K	0.14	166	wildtype	NA	NA	wildtype	NA	NA	wildtype	NA	NA	wildtype	NA	NA	wildtype	NA	NA	wildtype	NA	NA	wildtype	NA	NA	wildtype	NA	NA	wildtype	NA	NA	wildtype	NA	NA	wildtype	0	70	2.6e-05	wildtype	0	66	4.75e-05	wildtype	NA	NA
Sample_045	BRAF p.V600E	wildtype	p.V600E	0.22	148	wildtype	NA	NA	wildtype	NA	NA	wildtype	NA	NA	wildtype	NA	NA	wildtype	NA	NA	wildtype	NA	NA	wildtype	NA	NA	wildtype	NA	NA	wildtype	NA	NA	wildtype	NA	NA	wildtype	NA	NA	wildtype	0	45	1.39e-05	wildtype	0	50	4.02e-06	wildtype	NA	NA
Sample_046	NOTCH1 p.C1357*	wildtype	wildtype	NA	NA	wildtype	NA	NA	wildtype	NA	NA	wildtype	NA	NA	wildtype	NA	NA	wildtype	NA	NA	wildtype	NA	NA	wildtype	NA	NA	wildtype	NA	NA	p.C1357*	0.13	109	wildtype	NA	NA	wildtype	NA	NA	wildtype	0	72	4.42e-05	wildtype	0	63	0.000154779	wildtype	NA	NA
Sample_047	BRAF p.V600E	wildtype	p.V600E	0.25	198	wildtype	NA	NA	wildtype	NA	NA	wildtype	NA	NA	wildtype	NA	NA	wildtype	NA	NA	wildtype	NA	NA	wildtype	NA	NA	wildtype	NA	NA	wildtype	NA	NA	wildtype	NA	NA	wildtype	NA	NA	wildtype	0	124	3.22e-16	wildtype	0	122	5.72e-16	wildtype	NA	NA
Sample_048	MAP2K1 p.102_104del	wildtype	wildtype	NA	NA	wildtype	NA	NA	wildtype	NA	NA	wildtype	NA	NA	p.102_104del	0.23	671	wildtype	NA	NA	wildtype	NA	NA	wildtype	NA	NA	wildtype	NA	NA	wildtype	NA	NA	wildtype	NA	NA	wildtype	NA	NA	wildtype	0	144	4.52e-17	wildtype	0	155	2.55e-18	wildtype	NA	NA
Sample_050	BRAF p.V600E	wildtype	p.V600E	0.19	318	wildtype	NA	NA	wildtype	NA	NA	wildtype	NA	NA	wildtype	NA	NA	wildtype	NA	NA	wildtype	NA	NA	wildtype	NA	NA	wildtype	NA	NA	wildtype	NA	NA	wildtype	NA	NA	wildtype	NA	NA	wildtype	0	109	1.06e-10	wildtype	0	115	2.99e-11	wildtype	NA	NA
Sample_051	BRAF p.V600E	wildtype	p.V600E	0.27	186	wildtype	NA	NA	wildtype	NA	NA	wildtype	NA	NA	wildtype	NA	NA	wildtype	NA	NA	wildtype	NA	NA	wildtype	NA	NA	wildtype	NA	NA	wildtype	NA	NA	wildtype	NA	NA	wildtype	NA	NA	wildtype	0	30	7.94e-05	wildtype	0	37	8.77e-06	wildtype	NA	NA
Sample_052	BRAF p.V600E	wildtype	p.V600E	0.11	304	wildtype	NA	NA	wildtype	NA	NA	wildtype	NA	NA	wildtype	NA	NA	wildtype	NA	NA	wildtype	NA	NA	wildtype	NA	NA	wildtype	NA	NA	wildtype	NA	NA	wildtype	NA	NA	wildtype	NA	NA	wildtype	0	166	3.97e-09	wildtype	0	152	2.03e-08	wildtype	NA	NA
Sample_053	BRAF p.V600E	wildtype	p.V600E	0.1	215	wildtype	NA	NA	wildtype	NA	NA	wildtype	NA	NA	wildtype	NA	NA	wildtype	NA	NA	wildtype	NA	NA	wildtype	NA	NA	wildtype	NA	NA	wildtype	NA	NA	wildtype	NA	NA	wildtype	NA	NA	wildtype	0	51	6.97e-06	wildtype	0	37	6.46e-05	wildtype	NA	NA
Sample_054	BRAF p.V600E	wildtype	p.V600E	0.31	61	wildtype	NA	NA	wildtype	NA	NA	wildtype	NA	NA	wildtype	NA	NA	wildtype	NA	NA	wildtype	NA	NA	wildtype	NA	NA	wildtype	NA	NA	wildtype	NA	NA	wildtype	NA	NA	wildtype	NA	NA	wildtype	0	32	6.97e-06	wildtype	0	26	6.46e-05	wildtype	NA	NA
Sample_055	NRAS p.Q61K	wildtype	wildtype	NA	NA	p.Q61K	0.15	346	wildtype	NA	NA	wildtype	NA	NA	wildtype	NA	NA	wildtype	NA	NA	wildtype	NA	NA	wildtype	NA	NA	wildtype	NA	NA	wildtype	NA	NA	wildtype	NA	NA	wildtype	NA	NA	wildtype	0	35	0.00338581	wildtype	0	34	0.0039833	wildtype	NA	NA
Sample_056	BRAF p.V600E	wildtype	p.V600E	0.22	318	wildtype	NA	NA	wildtype	NA	NA	wildtype	NA	NA	wildtype	NA	NA	wildtype	NA	NA	wildtype	NA	NA	wildtype	NA	NA	wildtype	NA	NA	wildtype	NA	NA	wildtype	NA	NA	wildtype	NA	NA	wildtype	0	158	8.93e-18	wildtype	0	158	8.93e-18	wildtype	NA	NA
Sample_057	BRAF p.V600E	wildtype	p.V600E	0.2	68	wildtype	NA	NA	wildtype	NA	NA	wildtype	NA	NA	wildtype	NA	NA	wildtype	NA	NA	wildtype	NA	NA	wildtype	NA	NA	wildtype	NA	NA	wildtype	NA	NA	wildtype	NA	NA	wildtype	NA	NA	wildtype	0	32	8.93e-18	wildtype	0	40	8.93e-18	wildtype	NA	NA
Sample_058	BRAF p.V600E	wildtype	p.V600E	0.18	353	wildtype	NA	NA	wildtype	NA	NA	wildtype	NA	NA	wildtype	NA	NA	wildtype	NA	NA	wildtype	NA	NA	wildtype	NA	NA	wildtype	NA	NA	wildtype	NA	NA	wildtype	NA	NA	wildtype	NA	NA	wildtype	0	180	8.93e-18	wildtype	0	181	8.93e-18	wildtype	NA	NA
Sample_059	BRAF p.V600E	wildtype	p.V600E	0.13	114	wildtype	NA	NA	wildtype	NA	NA	wildtype	NA	NA	wildtype	NA	NA	wildtype	NA	NA	wildtype	NA	NA	wildtype	NA	NA	wildtype	NA	NA	wildtype	NA	NA	wildtype	NA	NA	wildtype	NA	NA	wildtype	0	73	3.85e-05	wildtype	0	72	4.42e-05	wildtype	NA	NA
Sample_060	BRAF p.V600E	wildtype	p.V600E	0.1	120	wildtype	NA	NA	wildtype	NA	NA	wildtype	NA	NA	wildtype	NA	NA	wildtype	NA	NA	wildtype	NA	NA	wildtype	NA	NA	wildtype	NA	NA	wildtype	NA	NA	wildtype	NA	NA	wildtype	NA	NA	wildtype	0	68	0.000773554	wildtype	0	60	0.00179701	wildtype	NA	NA
Sample_061	NF1 p.Q1341*p.R1241*, SF3B1 p.K666E	TERTp mutated	wildtype	NA	NA	wildtype	NA	NA	wildtype	NA	NA	wildtype	NA	NA	wildtype	NA	NA	wildtype	NA	NA	wildtype	NA	NA	p.Q1341*p.R1241*	100%"13%	83058	wildtype	NA	NA	wildtype	NA	NA	wildtype	NA	NA	wildtype	NA	NA	wildtype	0	979	NA	TERT250	0.1	852	NA	wildtype	NA	NA
Sample_062	KIT p.N822K	TERTp mutated	wildtype	NA	NA	wildtype	NA	NA	wildtype	NA	NA	wildtype	NA	NA	wildtype	NA	NA	p.N822K	0.15	158	wildtype	NA	NA	wildtype	NA	NA	wildtype	NA	NA	wildtype	NA	NA	wildtype	NA	NA	wildtype	NA	NA	wildtype	0	35	NA	TERT250	0.3	43	NA	wildtype	NA	NA
Sample_063	BRAF p.V600E	wildtype	p.V600E	0.1	106	wildtype	NA	NA	wildtype	NA	NA	wildtype	NA	NA	wildtype	NA	NA	wildtype	NA	NA	wildtype	NA	NA	wildtype	NA	NA	wildtype	NA	NA	wildtype	NA	NA	wildtype	NA	NA	wildtype	NA	NA	wildtype	0	89	8.46e-05	wildtype	0	82	0.000176964	wildtype	NA	NA
Sample_064	BRAF p.V600E	wildtype	p.V600E	0.17	183	wildtype	NA	NA	wildtype	NA	NA	wildtype	NA	NA	wildtype	NA	NA	wildtype	NA	NA	wildtype	NA	NA	wildtype	NA	NA	wildtype	NA	NA	wildtype	NA	NA	wildtype	NA	NA	wildtype	NA	NA	wildtype	0	119	2.35e-10	wildtype	0	110	1.25e-09	wildtype	NA	NA
Sample_065	NOTCH2 p.Q211*	TERTp mutated	wildtype	NA	NA	wildtype	NA	NA	wildtype	NA	NA	wildtype	NA	NA	wildtype	NA	NA	wildtype	NA	NA	wildtype	NA	NA	wildtype	NA	NA	wildtype	NA	NA	wildtype	NA	NA	p.Q211*	0.12	252	wildtype	NA	NA	wildtype	0	63	0.000154779	TERT 250	4	57	NA	p.R213*	0.13	163
Sample_067	KIT p.S929L	TERTp mutated	wildtype	NA	NA	wildtype	NA	NA	wildtype	NA	NA	wildtype	NA	NA	wildtype	NA	NA	p.S929L	0.11	106	wildtype	NA	NA	wildtype	NA	NA	wildtype	NA	NA	wildtype	NA	NA	wildtype	NA	NA	wildtype	NA	NA	wildtype	0	242	NA	TERT250	0.12	89	NA	wildtype	NA	NA
Sample_068	BRAF p.V600E	wildtype	p.V600E	0.31	77	wildtype	NA	NA	wildtype	NA	NA	wildtype	NA	NA	wildtype	NA	NA	wildtype	NA	NA	wildtype	NA	NA	wildtype	NA	NA	wildtype	NA	NA	wildtype	NA	NA	wildtype	NA	NA	wildtype	NA	NA	wildtype	0	50	8.76e-09	wildtype	0	40	3.58e-07	wildtype	NA	NA
Sample_069	BRAF p.V600E	wildtype	p.V600E	0.11	81	wildtype	NA	NA	wildtype	NA	NA	wildtype	NA	NA	wildtype	NA	NA	wildtype	NA	NA	wildtype	NA	NA	wildtype	NA	NA	wildtype	NA	NA	wildtype	NA	NA	wildtype	NA	NA	wildtype	NA	NA	wildtype	0	31	8.76e-09	wildtype	0	33	3.58e-07	wildtype	NA	NA
Sample_070	BRAF p.V600E	wildtype	p.V600E	0.07	258	wildtype	NA	NA	wildtype	NA	NA	wildtype	NA	NA	wildtype	NA	NA	wildtype	NA	NA	wildtype	NA	NA	wildtype	NA	NA	wildtype	NA	NA	wildtype	NA	NA	wildtype	NA	NA	wildtype	NA	NA	wildtype	0	148	2.04e-14	wildtype	0	148	8.26e-15	wildtype	NA	NA
Sample_071	BRAF p.V600E	wildtype	p.V600E	0.14	347	wildtype	NA	NA	wildtype	NA	NA	wildtype	NA	NA	wildtype	NA	NA	wildtype	NA	NA	wildtype	NA	NA	wildtype	NA	NA	wildtype	NA	NA	wildtype	NA	NA	wildtype	NA	NA	wildtype	NA	NA	wildtype	0	209	2.04e-14	wildtype	0	215	8.26e-15	wildtype	NA	NA
Sample_072	CBL p.E211K	wildtype	wildtype	NA	NA	wildtype	NA	NA	wildtype	NA	NA	wildtype	NA	NA	wildtype	NA	NA	wildtype	NA	NA	p.E211K	0.08	139	wildtype	NA	NA	wildtype	NA	NA	wildtype	NA	NA	wildtype	NA	NA	wildtype	NA	NA	wildtype	0	43	0.0277253	wildtype	0	40	0.0356052	wildtype	NA	NA
Sample_073	NRAS p.Q61R	wildtype	wildtype	NA	NA	p.Q61R	0.08	384	wildtype	NA	NA	wildtype	NA	NA	wildtype	NA	NA	wildtype	NA	NA	wildtype	NA	NA	wildtype	NA	NA	wildtype	NA	NA	wildtype	NA	NA	wildtype	NA	NA	wildtype	NA	NA	wildtype	0	137	1.09e-05	wildtype	0	128	2.32e-05	wildtype	NA	NA
Sample_074	BRAF p.L597Q	wildtype	p.L597Q	0.21	229	wildtype	NA	NA	wildtype	NA	NA	wildtype	NA	NA	wildtype	NA	NA	wildtype	NA	NA	wildtype	NA	NA	wildtype	NA	NA	wildtype	NA	NA	wildtype	NA	NA	wildtype	NA	NA	wildtype	NA	NA	wildtype	0	37	0.000163006	wildtype	0	45	2.47e-05	wildtype	NA	NA
Sample_075	BRAF p.V600K	wildtype	p.V600K	0.11	205	wildtype	NA	NA	wildtype	NA	NA	wildtype	NA	NA	wildtype	NA	NA	wildtype	NA	NA	wildtype	NA	NA	wildtype	NA	NA	wildtype	NA	NA	wildtype	NA	NA	wildtype	NA	NA	wildtype	NA	NA	wildtype	0	28	0.000163006	wildtype	0	32	2.47e-05	wildtype	NA	NA
Sample_076	BRAF p.V600E	wildtype	p.V600E	0.13	128	wildtype	NA	NA	wildtype	NA	NA	wildtype	NA	NA	wildtype	NA	NA	wildtype	NA	NA	wildtype	NA	NA	wildtype	NA	NA	wildtype	NA	NA	wildtype	NA	NA	wildtype	NA	NA	wildtype	NA	NA	wildtype	0	45	0.00189831	wildtype	0	49	0.00108753	wildtype	NA	NA
Sample_077	BRAF p.V600E	wildtype	p.V600E	0.23	503	wildtype	NA	NA	wildtype	NA	NA	wildtype	NA	NA	wildtype	NA	NA	wildtype	NA	NA	wildtype	NA	NA	wildtype	NA	NA	wildtype	NA	NA	wildtype	NA	NA	wildtype	NA	NA	wildtype	NA	NA	wildtype	1	298	1.34e-32	wildtype	0	267	3.98e-29	wildtype	NA	NA
Sample_080	TET2 p.Q1687*	TERTp mutated	wildtype	NA	NA	wildtype	NA	NA	wildtype	NA	NA	wildtype	NA	NA	wildtype	NA	NA	wildtype	NA	NA	wildtype	NA	NA	wildtype	NA	NA	wildtype	NA	NA	wildtype	NA	NA	wildtype	NA	NA	wildtype	NA	NA	TERT228	0.09	106	NA	wildtype	0	100	NA	wildtype	NA	NA
Sample_081	BRAF p.V600E	wildtype	p.V600E	0.1	92	wildtype	NA	NA	wildtype	NA	NA	wildtype	NA	NA	wildtype	NA	NA	wildtype	NA	NA	wildtype	NA	NA	wildtype	NA	NA	wildtype	NA	NA	wildtype	NA	NA	wildtype	NA	NA	wildtype	NA	NA	wildtype	0	76	0.00033299	wildtype	0	65	0.00106112	wildtype	NA	NA
Sample_082	HRAS p.G12D	wildtype	wildtype	NA	NA	wildtype	NA	NA	p.G12D	0.1	211	wildtype	NA	NA	wildtype	NA	NA	wildtype	NA	NA	wildtype	NA	NA	wildtype	NA	NA	wildtype	NA	NA	wildtype	NA	NA	wildtype	NA	NA	wildtype	NA	NA	wildtype	0	164	3.13e-08	wildtype	0	161	4.3e-08	wildtype	NA	NA
Sample_092	BRAF p.V600E	wildtype	p.V600E	0.22	125	wildtype	NA	NA	wildtype	NA	NA	wildtype	NA	NA	wildtype	NA	NA	wildtype	NA	NA	wildtype	NA	NA	wildtype	NA	NA	wildtype	NA	NA	wildtype	NA	NA	wildtype	NA	NA	wildtype	NA	NA	wildtype	0	63	1.59e-07	wildtype	0	44	1.79e-05	wildtype	NA	NA
Sample_098	BRAF p.V600E	wildtype	p.V600E	0.19	76	wildtype	NA	NA	wildtype	NA	NA	wildtype	NA	NA	wildtype	NA	NA	wildtype	NA	NA	wildtype	NA	NA	wildtype	NA	NA	wildtype	NA	NA	wildtype	NA	NA	wildtype	NA	NA	wildtype	NA	NA	wildtype	0	29	0.00221853	wildtype	0	27	0.00338139	wildtype	NA	NA
Sample_099	BRAF p.V600E	wildtype	p.V600E	0.08	92	wildtype	NA	NA	wildtype	NA	NA	wildtype	NA	NA	wildtype	NA	NA	wildtype	NA	NA	wildtype	NA	NA	wildtype	NA	NA	wildtype	NA	NA	wildtype	NA	NA	wildtype	NA	NA	wildtype	NA	NA	wildtype	0	50	0.0154665	wildtype	0	46	0.0215894	wildtype	NA	NA
Sample_100	BRAF p.V600E	wildtype	p.V600E	0.1	311	wildtype	NA	NA	wildtype	NA	NA	wildtype	NA	NA	wildtype	NA	NA	wildtype	NA	NA	wildtype	NA	NA	wildtype	NA	NA	wildtype	NA	NA	wildtype	NA	NA	wildtype	NA	NA	wildtype	NA	NA	wildtype	0	253	2.65e-12	wildtype	0	229	3.32e-11	wildtype	NA	NA
Sample_101	NRAS p.Q61K	wildtype	wildtype	NA	NA	p.Q61K	0.09	346	wildtype	NA	NA	wildtype	NA	NA	wildtype	NA	NA	wildtype	NA	NA	wildtype	NA	NA	wildtype	NA	NA	wildtype	NA	NA	wildtype	NA	NA	wildtype	NA	NA	wildtype	NA	NA	wildtype	0	66	0.0019803	wildtype	0	58	0.00421115	wildtype	NA	NA
Sample_102	BRAF p.V600E	wildtype	p.V600E	0.09	1224	wildtype	NA	NA	wildtype	NA	NA	wildtype	NA	NA	wildtype	NA	NA	wildtype	NA	NA	wildtype	NA	NA	wildtype	NA	NA	wildtype	NA	NA	wildtype	NA	NA	wildtype	NA	NA	wildtype	NA	NA	wildtype	0	283	2.56e-12	wildtype	0	277	4.51e-12	wildtype	NA	NA
Sample_105	BRAF p.V600E	wildtype	p.V600E	0.11	90	wildtype	NA	NA	wildtype	NA	NA	wildtype	NA	NA	wildtype	NA	NA	wildtype	NA	NA	wildtype	NA	NA	wildtype	NA	NA	wildtype	NA	NA	wildtype	NA	NA	wildtype	NA	NA	wildtype	NA	NA	wildtype	0	33	0.0213732	wildtype	0	32	0.0240149	wildtype	NA	NA
Sample_106	BRAF p.V600E	wildtype	p.V600E	0.2	175	wildtype	NA	NA	wildtype	NA	NA	wildtype	NA	NA	wildtype	NA	NA	wildtype	NA	NA	wildtype	NA	NA	wildtype	NA	NA	wildtype	NA	NA	wildtype	NA	NA	wildtype	NA	NA	wildtype	NA	NA	wildtype	0	147	5.68e-15	wildtype	0	130	2.52e-13	wildtype	NA	NA
Sample_107	BRAF p.V600E	wildtype	p.V600E	0.19	166	wildtype	NA	NA	wildtype	NA	NA	wildtype	NA	NA	wildtype	NA	NA	wildtype	NA	NA	wildtype	NA	NA	wildtype	NA	NA	wildtype	NA	NA	wildtype	NA	NA	wildtype	NA	NA	wildtype	NA	NA	wildtype	0	70	3.93e-07	wildtype	0	76	1.11e-07	wildtype	NA	NA
Sample_108	BRAF p.V600E	wildtype	p.V600E	0.23	82	wildtype	NA	NA	wildtype	NA	NA	wildtype	NA	NA	wildtype	NA	NA	wildtype	NA	NA	wildtype	NA	NA	wildtype	NA	NA	wildtype	NA	NA	wildtype	NA	NA	wildtype	NA	NA	wildtype	NA	NA	wildtype	0	15	0.0198317	wildtype	0	12	0.0434399	wildtype	NA	NA
[truncated: 21 more columns]
